# Supplementary material for: Hesperidin Bioavailability Is Increased by the Presence of 2S-Diastereoisomer and Micronization—A Randomized, Crossover and Double-Blind Clinical Trial
Source: Nutrients. 2022 Jun 15;14(12):2481. doi: 10.3390/nu14122481 (PMC9231284; doi:10.3390/nu14122481)
Supplement: Supplementary file 1 [file nutrients-14-02481-s001.zip]

Archive with 1 entries (1 files):
- nutrients-1736017-supplementary.pdf
